# Supplementary material for: Chemical Profiling and Bioactivity Assessment of Helichrysum italicum (Roth) G. Don. Essential Oil: Exploring Pure Compounds and Synergistic Combinations
Source: Molecules. 2023 Jul 9;28(14):5299. doi: 10.3390/molecules28145299 (PMC10384098; doi:10.3390/molecules28145299)
Supplement: Supplementary file 1 [file molecules-28-05299-s001.zip]

Archive with 1 entries (1 files):
- molecules-2493480-supplementary.pdf
